# Supplementary material for: No Effects of Bilateral tDCS over Inferior Frontal Gyrus on Response Inhibition and Aggression
Source: PLoS One. 2015 Jul 10;10(7):e0132170. doi: 10.1371/journal.pone.0132170 (PMC4498781; doi:10.1371/journal.pone.0132170)
Supplement: S1 Raw Data — (ZIP) [file pone.0132170.s001.zip]

Archive with 1 entries (1 files):
- plosOne.sav
